# Supplementary material for: Ghrelin Modulates Differential Expression of Genes Relevant to Immune Activities and Antimicrobial Peptides in Primary Head Kidney Cells of Rainbow Trout (Oncorhynchus mykiss)
Source: Animals (Basel). 2023 May 18;13(10):1683. doi: 10.3390/ani13101683 (PMC10215411; doi:10.3390/ani13101683)
Supplement: Supplementary file 1 [file animals-13-01683-s001.zip]

Archive with 1 entries (1 files):
- animals-2320183-supplementary.xlsx
