# Supplementary material for: Ghrelin Modulates Differential Expression of Genes Relevant to Immune Activities and Antimicrobial Peptides in Primary Head Kidney Cells of Rainbow Trout (Oncorhynchus mykiss)
Source: Animals (Basel). 2023 May 18;13(10):1683. doi: 10.3390/ani13101683 (PMC10215411; doi:10.3390/ani13101683)
Supplement: Supplementary file 1 [file animals-13-01683-s001.zip › animals-2320183-supplementary.xlsx]

## Sheet: HKG Ghrl treatment
Condition	Gene	Ct Mean	Ct SD
0h	EF1a k011	14.3795	0.0653226
	EF1a k012	14.4535	0.0660151
	EF1a k013	14.8888	0.0844598
2h control	EF1a kc21	14.2347	0.00641084
	EF1a kc22	14.3576	0.0200894
	EF1a kc23	14.4842	0.0432846
2h Ghrl	EF1a kg21	14.276	0.117833
	EF1a kg22	14.3397	0.078199
	EF1a kg23	14.6937	0.0617977
4h control	EF1a kc41	14.5675	0.097549
	EF1a kc42	14.6059	0.0192725
	EF1a kc43	14.6344	0.0217252
4h Ghrl	EF1a kg41	14.1509	0.0696231
	EF1a kg42	14.1601	0.0479387
	EF1a kg43	14.3601	0.0542833
24h control	EF1a kc11	14.324	0.0242462
	EF1a kc12	14.3656	0.0106167
	EF1a kc13	14.4929	0.0233391
24h Ghrl	EF1a kg11	13.9795	0.00606131
	EF1a kg12	14.3187	0.0578985
	EF1a kg13	14.5818	0.0376864
Condition	Gene	Ct Mean	Ct SD
0h	Actb k011	12.0041	0.0319182
	Actb k012	12.1005	0.0379617
	Actb k013	12.406	0.0660971
2h control	Actb kc21	11.9628	0.00626635
	Actb kc22	12.0457	0.0253395
	Actb kc23	12.2788	0.0120208
2h Ghrl	Actb kg21	12.6333	0.0683462
	Actb kg22	12.6652	0.0228349
	Actb kg23	13.0957	0.0171909
4h control	Actb kc41	12.7122	0.0396492
	Actb kc42	12.8415	0.0160034
	Actb kc43	12.8927	0.0126804
4h Ghrl	Actb kg41	12.7918	0.0266785
	Actb kg42	12.8406	0.0353877
	Actb kg43	13.011	0.0242281
24h control	Actb kc11	12.3834	0.00559795
	Actb kc12	12.6612	0.0339764
	Actb kc13	12.6981	0.00501715
24h Ghrl	Actb kg11	12.5298	0.0224492
	Actb kg12	12.6732	0.0175833
	Actb kg13	12.9274	0.0294955

## Sheet: HKG desVRQGhrl treament
Condition	Gene	Ct Mean	Ct SD
0h	EF1a k011	14.3795	0.0653226
	EF1a k012	14.4535	0.0660151
	EF1a k013	14.8888	0.0844598
2h control	EF1a kc21	14.2347	0.00641084
	EF1a kc22	14.3576	0.0200894
	EF1a kc23	14.4842	0.0432846
2h desVRQGhrl	EF1a kd21	14.398	0.0805734
	EF1a kd22	14.7742	0.0553102
	EF1a kd23	14.9314	0.0181254
4h control	EF1a kc41	14.5675	0.097549
	EF1a kc42	14.6059	0.0192725
	EF1a kc43	14.6344	0.0217252
4h desVRQGhrl	EF1a kd41	14.6135	0.0162995
	EF1a kd42	14.8874	0.0328394
	EF1a kd43	15.0643	0.0174464
24h control	EF1a kc11	14.324	0.0242462
	EF1a kc12	14.3656	0.0106167
	EF1a kc13	14.4929	0.0233391
24h desVRQGhrl	EF1a kd11	14.2115	0.0152407
	EF1a kd12	14.3571	0.0275303
	EF1a kd13	14.3771	0.0224273
Condition	Gene	Ct Mean	Ct SD
0h	Actb k011	12.0041	0.0319182
	Actb k012	12.1005	0.0379617
	Actb k013	12.406	0.0660971
2h control	Actb kc21	11.9628	0.00626635
	Actb kc22	12.0457	0.0253395
	Actb kc23	12.2788	0.0120208
2h desVRQGhrl	Actb kd21	12.939	0.0317935
	Actb kd22	13.0018	0.0102436
	Actb kd23	13.0035	0.0102436
4h control	Actb kc41	12.7122	0.0396492
	Actb kc42	12.8415	0.0160034
	Actb kc43	12.8927	0.0126804
4h desVRQGhrl	Actb kd41	12.9765	0.00366677
	Actb kd42	13.2569	0.0236978
	Actb kd43	13.357	0.0214273
24h control	Actb kc11	12.3834	0.00559795
	Actb kc12	12.6612	0.0339764
	Actb kc13	12.6981	0.00501715
24h desVRQGhrl	Actb kd11	12.0514	0.027401
	Actb kd12	12.1454	0.0163911
	Actb kd13	12.1658	0.0231568

## Sheet: GOI Ghrl treatment
Condition	Gene	Ct Mean	Ct SD
0h control	il1b k011	21.8058	0.0706979
	il1b k012	21.9593	0.0190341
	il1b k013	22.0071	0.0657033
2h control	il1b kc21	21.0042	0.043194
	il1b kc22	21.3578	0.0371594
	il1b kc23	22.0763	0.0571542
2h Ghrl	il1b kg21	20.9924	0.00967762
	il1b kg22	21.0555	0.0217988
	il1b kg23	21.1222	0.0172598
4h control	il1b kc41	19.6286	0.0675843
	il1b kc42	19.7148	0.0234855
	il1b kc43	19.7258	0.0609968
4h Ghrl	il1b kg41	20.3803	0.0329038
	il1b kg42	20.6724	0.0430517
	il1b kg43	20.9136	0.0630807
24h control	il1b kc11	20.5524	0.0364667
	il1b kc12	20.6244	0.0325909
	il1b kc13	20.77	0.0307303
24h Ghrl	il1b kg11	16.0036	0.0186425
	il1b kg12	16.8658	0.0174445
	il1b kg13	17.2144	0.023089
Condition	Gene	Ct Mean	Ct SD
0h control	il6 k011	24.8653	0.285134
	il6 k012	24.9379	0.0431787
	il6 k013	24.983	0.00506353
2h control	il6 kc21	23.8785	0.0197838
	il6 kc22	24.2343	0.0437705
	il6 kc23	24.8633	0.0260997
2h Ghrl	il6 kg21	28.0619	0.07431
	il6 kg22	28.1481	0.106647
	il6 kg23	28.2998	0.138995
4h control	il6 kc41	26.2995	0.0461853
	il6 kc42	26.3454	0.0203483
	il6 kc43	26.4012	0.0428565
4h Ghrl	il6 kg41	25.2199	0.037019
	il6 kg42	25.4363	0.0370331
	il6 kg43	25.6823	0.0541239
24h control	il6 kc11	26.342	0.0172022
	il6 kc12	26.3637	0.0630382
	il6 kc13	26.5105	0.0274701
24h Ghrl	il6 kg11	23.6726	0.0347467
	il6 kg12	24.1536	0.0362511
	il6 kg13	24.4942	0.0250867
Condition	Gene	Ct Mean	Ct SD
0h control	il8 k011	18.2332	0.0730842
	il8 k012	18.3518	0.0517343
	il8 k013	18.4623	0.0327178
2h control	il8 kc21	17.2329	0.016865
	il8 kc22	17.5761	0.0666316
	il8 kc23	18.3059	0.04287
2h Ghrl	il8 kg21	22.8482	0.00883904
	il8 kg22	22.9498	0.0448162
	il8 kg23	23.015	0.00912025
4h control	il8 kc41	15.2454	0.0476417
	il8 kc42	15.3767	0.0251835
	il8 kc43	15.4107	0.0207318
4h Ghrl	il8 kg41	16.3425	0.0370187
	il8 kg42	16.4704	0.0216775
	il8 kg43	16.8592	0.00899134
24h control	il8 kc11	16.8611	0.0253851
	il8 kc12	16.8835	0.0124008
	il8 kc13	17.0372	0.0269083
24h Ghrl	il8 kg11	13.1293	0.037582
	il8 kg12	13.8837	0.0305382
	il8 kg13	14.213	0.0290927
Condition	Gene	Ct Mean	Ct SD
0h control	TNFa k011	23.1023	0.0825944
	TNFa k012	23.3943	0.0782787
	TNFa k013	23.5177	0.0640346
2h control	TNFa kc21	22.5432	0.0474965
	TNFa kc22	22.9032	0.0746597
	TNFa kc23	23.563	0.040766
2h Ghrl	TNFa kg21	24.9713	0.0343684
	TNFa kg22	25.0259	0.00827287
	TNFa kg23	25.1706	0.0344911
4h control	TNFa kc41	23.1758	0.0346767
	TNFa kc42	23.2282	0.0188907
	TNFa kc43	23.3272	0.00947616
4h Ghrl	TNFa kg41	24.0798	0.0326414
	TNFa kg42	24.1627	0.0118659
	TNFa kg43	24.432	0.0404008
24h control	TNFa kc11	25.1136	0.0691974
	TNFa kc12	25.1807	0.0321571
	TNFa kc13	25.3402	0.0222921
24h Ghrl	TNFa kg11	21.3173	0.0295809
	TNFa kg12	21.9159	0.0390269
	TNFa kg13	22.215	0.0308129
Condition	Gene	Ct Mean	Ct SD
0h control	Lyz k011	14.4107	0.0676433
	Lyz k012	14.4396	0.0395087
	Lyz k013	14.4673	0.0876376
2h control	Lyz kc21	14.1549	0.0156989
	Lyz kc22	14.3037	0.0169745
	Lyz kc23	14.3914	0.0107768
2h Ghrl	Lyz kg21	14.9567	0.00650722
	Lyz kg22	15.0898	0.0135385
	Lyz kg23	15.6541	0.00328847
4h control	Lyz kc41	15.7285	0.0464549
	Lyz kc42	15.7538	0.159029
	Lyz kc43	15.7791	0.0569471
4h Ghrl	Lyz kg41	14.5009	0.0245874
	Lyz kg42	14.801	0.0134994
	Lyz kg43	15.1776	0.0278381
24h control	Lyz kc11	14.0053	0.0188157
	Lyz kc12	14.1868	0.0971802
	Lyz kc13	14.2251	0.0602384
24h Ghrl	Lyz kg11	11.7494	0.0351674
	Lyz kg12	12.3348	0.078344
	Lyz kg13	12.5427	0.0321313
Condition	Gene	Ct Mean	Ct SD
0h control	SOCS1 k011	20.0391	0.00827511
	SOCS1 k012	20.0865	0.0335298
	SOCS1 k013	20.1496	0.064757
2h control	SOCS1 kc21	19.6266	0.0435142
	SOCS1 kc22	19.7764	0.0136158
	SOCS1 kc23	19.879	0.0722734
2h Ghrl	SOCS1 kg21	22.6367	0.0400245
	SOCS1 kg22	22.9254	0.0201674
	SOCS1 kg23	23.5669	0.038281
4h control	SOCS1 kc41	20.7391	0.0466541
	SOCS1 kc42	20.7408	0.069994
	SOCS1 kc43	20.807	0.0186605
4h Ghrl	SOCS1 kg41	20.2168	0.0269148
	SOCS1 kg42	20.4976	0.0345267
	SOCS1 kg43	20.8395	0.035633
24h control	SOCS1 kc11	19.8752	0.0122731
	SOCS1 kc12	19.9908	0.0817616
	SOCS1 kc13	20.4961	0.0655333
24h Ghrl	SOCS1 kg11	19.5343	0.0572735
	SOCS1 kg12	20.4004	0.0778051
	SOCS1 kg13	20.8774	0.022532
Condition	Gene	Ct Mean	Ct SD
0h control	TGFb1b k011	20.1046	0.0787791
	TGFb1b k012	20.1293	0.0175334
	TGFb1b k013	20.4642	0.015931
2h control	TGFb1b kc21	19.7597	0.0425321
	TGFb1b kc22	19.9177	0.00675348
	TGFb1b kc23	19.9818	0.0224189
2h Ghrl	TGFb1b kg21	19.9645	0.0236063
	TGFb1b kg22	20.1472	0.0284946
	TGFb1b kg23	20.9227	0.0367554
4h control	TGFb1b kc41	18.5411	0.0671915
	TGFb1b kc42	18.5548	0.0897237
	TGFb1b kc43	18.6699	0.0073775
4h Ghrl	TGFb1b kg41	18.8157	0.0265056
	TGFb1b kg42	19.0667	0.0117573
	TGFb1b kg43	19.5425	0.0120405
24h control	TGFb1b kc11	19.8528	0.0380376
	TGFb1b kc12	19.8881	0.089266
	TGFb1b kc13	19.9468	0.0861029
24h Ghrl	TGFb1b kg11	17.9602	0.0383619
	TGFb1b kg12	18.893	0.0819392
	TGFb1b kg13	19.2987	0.0184965
TaqMan
Condition	Gene	Ct Mean	Ct SD
0h	hamp k011	29.5146	0.0588093
	hamp k012	29.6145	0.0332971
	hamp k013	29.7836	0.0525059
2h control	hamp kc21	28.9587	0.0356519
	hamp kc22	29.0581	0.0750077
	hamp kc23	29.0954	0.0559754
2h Ghrl	hamp kg21	29.6847	0.219966
	hamp kg22	29.8782	0.0990683
	hamp kg23	30.4056	0.0466716
4h control	hamp kc41	24.8597	0.0962144
	hamp kc42	24.9165	0.0253129
	hamp kc43	24.9843	0.0371964
4h Ghrl	hamp kg41	26.5366	0.0344572
	hamp kg42	26.5514	0.0250516
	hamp kg43	26.8895	0.0196654
24h control	hamp kc11	24.3182	0.0719832
	hamp kc12	24.3863	0.0369765
	hamp kc13	24.5293	0.0759854
24h Ghrl	hamp kg11	23.0817	0.102761
	hamp kg12	23.576	0.109226
	hamp kg13	23.8514	0.0166439
Condition	Gene	Ct Mean	Ct SD
0h control	IgM k011	17.2844	0.0598963
	IgM k012	17.3822	0.0580178
	IgM k013	17.65	0.137761
2h control	IgM kc21	17.2497	0.0564318
	IgM kc22	17.2681	0.00747085
	IgM kc23	17.4663	0.0125251
2h Ghrl	IgM kg21	17.5862	0.00864197
	IgM kg22	17.7741	0.0334724
	IgM kg23	18.0467	0.0465907
4h control	IgM kc41	20.4531	0.136106
	IgM kc42	20.4696	0.164031
	IgM kc43	20.5837	0.00631535
4h Ghrl	IgM kg41	18.2854	0.0552211
	IgM kg42	18.351	0.105296
	IgM kg43	18.4555	0.0263384
24h control	IgM kc11	17.1141	0.0271865
	IgM kc12	17.1524	0.00332555
	IgM kc13	17.2837	0.0180869
24h Ghrl	IgM kg11	18.9095	0.0718814
	IgM kg12	19.0759	0.0407557
	IgM kg13	19.5742	0.0261608
Condition	Gene	Ct Mean	Ct SD
0h control	cox2 k011	27.961	0.115285
	cox2 k012	28.0428	0.0469103
	cox2 k013	28.4001	0.0665691
2h control	cox2 kc21	27.5001	0.100796
	cox2 kc22	27.5358	0.0438447
	cox2 kc23	27.5958	0.0465667
2h Ghrl	cox2 kg21	26.3986	0.0307675
	cox2 kg22	26.5769	0.0419726
	cox2 kg23	26.8855	0.0241027
4h control	cox2 kc41	25.4344	0.206341
	cox2 kc42	25.4683	0.0440034
	cox2 kc43	25.5186	0.100144
4h Ghrl	cox2 kg41	26.166	0.0334089
	cox2 kg42	26.2235	0.0251951
	cox2 kg43	26.3817	0.0372912
24h control	cox2 kc11	26.35	0.0224444
	cox2 kc12	26.3798	0.051859
	cox2 kc13	26.4151	0.0487765
24h Ghrl	cox2 kg11	20.955	0.0251938
	cox2 kg12	21.4629	0.033758
	cox2 kg13	21.8236	0.0391866
Condition	Gene	Ct Mean	Ct SD
0h control	Mhc2 k011	30.2919	0.128446
	Mhc2 k012	30.3989	0.267528
	Mhc2 k013	30.9788	0.0886276
2h control	Mhc2 kc21	30.1615	0.240281
	Mhc2 kc22	30.2848	0.0743108
	Mhc2 kc23	30.6664	0.169959
2h Ghrl	Mhc2 kg21	20.589	0.0242509
	Mhc2 kg22	20.8038	0.00990897
	Mhc2 kg23	21.0175	0.0257239
4h control	Mhc2 kc41	27.3216	0.0456112
	Mhc2 kc42	27.3367	0.0136216
	Mhc2 kc43	27.412	0.383953
4h Ghrl	Mhc2 kg41	21.1884	0.0134233
	Mhc2 kg42	21.3085	0.0921854
	Mhc2 kg43	21.3729	0.0783385
24h control	Mhc2 kc11	16.0855	0.076265
	Mhc2 kc12	16.121	0.136803
	Mhc2 kc13	16.2988	0.0359708
24h Ghrl	Mhc2 kg11	19.5495	0.0701285
	Mhc2 kg12	19.914	0.0882214
	Mhc2 kg13	20.2559	0.0750634
Condition	Gene	Ct Mean	Ct SD
0h control	Ifng k011	26.4439	0.0641678
	Ifng k012	26.468	0.0299461
	Ifng k013	26.6101	0.0567561
2h control	Ifng kc21	25.7579	0.0288688
	Ifng kc22	25.8363	0.0326973
	Ifng kc23	25.9667	0.013938
2h Ghrl	Ifng kg21	30.0813	0.102984
	Ifng kg22	30.2278	0.256873
	Ifng kg23	30.2653	0.0664101
4h control	Ifng kc41	26.1827	0.194248
	Ifng kc42	26.2089	0.0243188
	Ifng kc43	26.2409	0.0651977
4h Ghrl	Ifng kg41	25.9005	0.0452928
	Ifng kg42	25.9317	0.00777772
	Ifng kg43	25.9323	0.0127475
24h control	Ifng kc11	26.737	0.11524
	Ifng kc12	26.7788	0.0315963
	Ifng kc13	26.9082	0.0271745
24h Ghrl	Ifng kg11	26.1988	0.0220922
	Ifng kg12	26.585	0.0484059
	Ifng kg13	26.8836	0.0541014
Condition	Gene	Ct Mean	Ct SD
0h control	IRF7 k011	20.9366	0.033862
	IRF7 k012	21.0338	0.0368209
	IRF7 k013	21.4653	0.0556665
2h control	IRF7 kc21	20.5425	0.0211662
	IRF7 kc22	20.5963	0.0177673
	IRF7 kc23	20.6815	0.0155709
2h Ghrl	IRF7 kg21	21.7377	0.011394
	IRF7 kg22	21.9301	0.0313499
	IRF7 kg23	22.135	0.0396971
4h control	IRF7 kc41	19.3035	0.0109051
	IRF7 kc42	19.3604	0.0569525
	IRF7 kc43	19.5663	0.0288801
4h Ghrl	IRF7 kg41	20.7199	0.0755498
	IRF7 kg42	20.7224	0.0324589
	IRF7 kg43	20.9793	0.00634702
24h control	IRF7 kc11	19.4749	0.0835734
	IRF7 kc12	19.5511	0.0285216
	IRF7 kc13	19.5805	0.0364897
24h Ghrl	IRF7 kg11	19.6112	0.00328488
	IRF7 kg12	20.343	0.0256616
	IRF7 kg13	20.6414	0.02608
Condition	Gene	Ct Mean	Ct SD
0h control	cd18 k011	17.1714	0.0790891
	cd18 k012	17.2355	0.0300834
	cd18 k013	17.657	0.0116844
2h control	cd18 kc21	17.0076	0.0186134
	cd18 kc22	17.1114	0.015084
	cd18 kc23	17.3095	0.0218716
2h Ghrl	cd18 kg21	18.1952	0.0359414
	cd18 kg22	18.3011	0.0177911
	cd18 kg23	18.7675	0.0253551
4h control	cd18 kc41	16.7627	0.0271972
	cd18 kc42	16.796	0.0124043
	cd18 kc43	16.9284	0.00850781
4h Ghrl	cd18 kg41	16.3501	0.0342348
	cd18 kg42	16.3655	0.0233271
	cd18 kg43	16.5475	0.0449982
24h control	cd18 kc11	16.6448	0.0387974
	cd18 kc12	16.797	0.0236918
	cd18 kc13	16.83	0.0172306
24h Ghrl	cd18 kg11	16.0957	0.0432966
	cd18 kg12	16.4227	0.0139475
	cd18 kg13	16.5741	0.0590497
Condition	Gene	Ct Mean	Ct SD
0h control	cd86 k011	22.9441	0.0334358
	cd86 k012	23.036	0.0559649
	cd86 k013	23.4144	0.016087
2h control	cd86 kc21	22.9793	0.0100687
	cd86 kc22	22.9972	0.00513847
	cd86 kc23	23.2226	0.0296928
2h Ghrl	cd86 kg21	23.5382	0.0200191
	cd86 kg22	23.6356	0.0362485
	cd86 kg23	24.0387	0.00737425
4h control	cd86 kc41	23.6137	0.0231288
	cd86 kc42	23.6299	0.00212327
	cd86 kc43	23.8445	0.0221698
4h Ghrl	cd86 kg41	22.4595	0.0362203
	cd86 kg42	22.4845	0.0253055
	cd86 kg43	22.6489	0.016508
24h control	cd86 kc11	23.2024	0.0242335
	cd86 kc12	23.4673	0.00617128
	cd86 kc13	23.4708	0.0240163
24h Ghrl	cd86 kg11	22.283	0.0328213
	cd86 kg12	22.5303	0.00425735
	cd86 kg13	22.6361	0.0708697
Condition	Gene	Ct Mean	Ct SD
0h control	cxcl11 k011	24.3599	0.0529343
	cxcl11 k012	24.4518	0.0571132
	cxcl11 k013	24.7833	0.0371307
2h control	cxcl11 kc21	23.5178	0.0354073
	cxcl11 kc22	23.5547	0.0266894
	cxcl11 kc23	23.7954	0.0348538
2h Ghrl	cxcl11 kg21	22.9597	0.014429
	cxcl11 kg22	23.0388	0.0228803
	cxcl11 kg23	23.5475	0.00513336
4h control	cxcl11 kc41	23.6969	0.0161465
	cxcl11 kc42	23.7939	0.0380458
	cxcl11 kc43	23.9731	0.00512241
4h Ghrl	cxcl11 kg41	26.4917	0.012461
	cxcl11 kg42	26.558	0.0460072
	cxcl11 kg43	26.7507	0.0172076
24h control	cxcl11 kc11	26.067	0.029971
	cxcl11 kc12	26.376	0.0206937
	cxcl11 kc13	26.4052	0.124422
24h Ghrl	cxcl11 kg11	23.1166	0.0431678
	cxcl11 kg12	23.4073	0.0271634
	cxcl11 kg13	23.4649	0.0483897
TaqMan
Condition	Gene	Ct Mean	Ct SD
0h control	DB1 k011	35.1753	0.223312
	DB1 k012	35.1984	0.401108
	DB1 k013	36.565	0.756266
2h control	DB1 kc21	36.7289	0.212974
	DB1 kc22	37.1113	0.226649
	DB1 kc23	37.2408	0.750106
2h Ghrl	DB1 kg21	35.34	0.346274
	DB1 kg22	36.1671	0.471365
	DB1 kg23	36.5529	0.205397
4h control	DB1 kc41	35.2466	0.400766
	DB1 kc42	35.3151	0.218344
	DB1 kc43	35.3815	0.152611
4h Ghrl	DB1 kg41	35.1286	0.289086
	DB1 kg42	35.3862	0.1785
	DB1 kg43	35.7152	0.171542
24h control	DB1 kc11	36.2307	0.76798
	DB1 kc12	36.2786	0.152224
	DB1 kc13	36.6869	0.96728
24h Ghrl	DB1 kg11	35.0376	0.325238
	DB1 kg12	35.3132	0.247821
	DB1 kg13	36.4213	0.316766
TaqMan
Condition	Gene	Ct Mean	Ct SD
0h control	LEAP2 k011	32.5861	0.259179
	LEAP2 k012	32.7227	0.210476
	LEAP2 k013	33.2061	0.295726
2h control	LEAP2 kc21	33.7108	0.307844
	LEAP2 kc22	33.7466	0.100004
	LEAP2 kc23	34.0133	0.270375
2h Ghrl	LEAP2 kg21	34.7824	0.229542
	LEAP2 kg22	34.9697	0.16367
	LEAP2 kg23	35.5783	0.244968
4h control	LEAP2 kc41	36.73	0.324678
	LEAP2 kc42	37.2454	0.700295
	LEAP2 kc43	37.3267	0.456522
4h Ghrl	LEAP2 kg41	36.1514	0.0843802
	LEAP2 kg42	36.3937	0.315212
	LEAP2 kg43	36.8132	0.413408
24h control	LEAP2 kc11	32.6979	0.104203
	LEAP2 kc12	32.7969	0.0845928
	LEAP2 kc13	32.9106	0.338164
24h Ghrl	LEAP2 kg11	37.4898	0.45657
	LEAP2 kg12	37.6954	0.723863
	LEAP2 kg13	38.5373	0.606904
Condition	Gene	Ct Mean	Ct SD
0h control	Cath1 k011	16.4902	0.0433795
	Cath1 k012	16.5079	0.047314
	Cath1 k013	16.6861	0.0461567
2h control	Cath1 kc21	15.9438	0.0563463
	Cath1 kc22	16.0149	0.0119989
	Cath1 kc23	16.201	0.0452796
2h Ghrl	Cath1 kg21	19.9581	0.0345223
	Cath1 kg22	20.1139	0.016618
	Cath1 kg23	20.1705	0.0267646
4h control	Cath1 kc41	16.9582	0.0319052
	Cath1 kc42	16.9689	0.0838664
	Cath1 kc43	16.9851	0.026586
4h Ghrl	Cath1 kg41	15.3157	0.0126363
	Cath1 kg42	15.3722	0.0132288
	Cath1 kg43	16.7988	0.0152536
24h control	Cath1 kc11	17.5182	0.0780794
	Cath1 kc12	17.6282	0.0295581
	Cath1 kc13	17.6309	0.0381877
24h Ghrl	Cath1 kg11	14.0849	0.0240333
	Cath1 kg12	14.3225	0.0629198
	Cath1 kg13	14.6436	0.0499518
Condition	Gene	Ct Mean	Ct SD
0h control	Cath2 k011	29.3839	0.0583498
	Cath2 k012	29.4473	0.146189
	Cath2 k013	29.6611	0.172611
2h control	Cath2 kc21	29.9962	0.0568867
	Cath2 kc22	30.1542	0.18992
	Cath2 kc23	30.3741	0.114979
2h Ghrl	Cath2 kg21	26.4579	0.0554432
	Cath2 kg22	26.5246	0.0387394
	Cath2 kg23	26.9625	0.043092
4h control	Cath2 kc41	27.5169	0.0609061
	Cath2 kc42	27.6512	0.125365
	Cath2 kc43	27.7481	0.0373144
4h Ghrl	Cath2 kg41	29.3049	0.114087
	Cath2 kg42	29.3092	0.0643156
	Cath2 kg43	29.5968	0.133436
24h control	Cath2 kc11	27.8301	0.00846036
	Cath2 kc12	27.9624	0.0386338
	Cath2 kc13	28.0296	0.127858
24h Ghrl	Cath2 kg11	23.8622	0.0159097
	Cath2 kg12	24.0499	0.0116689
	Cath2 kg13	24.0854	0.0479023

## Sheet: GOI desVRQGhrl treatment
Condition	Gene	Ct Mean	Ct SD
0h control	il1b k011	21.8058	0.0706979
	il1b k012	21.9593	0.0190341
	il1b k013	22.0071	0.0657033
2h control	il1b kc21	21.0042	0.043194
	il1b kc22	21.3578	0.0371594
	il1b kc23	22.0763	0.0571542
2h desVRQGhrl	il1b kd21	19.5838	0.0499812
	il1b kd22	19.679	0.0162095
	il1b kd23	19.8466	0.0588838
4h control	il1b kc41	19.6286	0.0675843
	il1b kc42	19.7148	0.0234855
	il1b kc43	19.7258	0.0609968
4h desVRQGhrl	il1b kd41	18.8887	0.0236619
	il1b kd42	19.1154	0.0914567
	il1b kd43	19.2474	0.0215944
24h control	il1b kc11	20.5524	0.0364667
	il1b kc12	20.6244	0.0325909
	il1b kc13	20.77	0.0307303
24h desVRQGhrl	il1b kd11	22.0533	0.0132988
	il1b kd12	22.0747	0.050149
	il1b kd13	22.2194	0.0466057
Condition	Gene	Ct Mean	Ct SD
0h control	il6 k011	24.8653	0.285134
	il6 k012	24.9379	0.0431787
	il6 k013	24.983	0.00506353
2h control	il6 kc21	23.8785	0.0197838
	il6 kc22	24.2343	0.0437705
	il6 kc23	24.8633	0.0260997
2h desVRQGhrl	il6 kd21	27.3856	0.0498848
	il6 kd22	27.411	0.0328901
	il6 kd23	27.6216	0.0880086
4h control	il6 kc41	26.2995	0.0461853
	il6 kc42	26.3454	0.0203483
	il6 kc43	26.4012	0.0428565
4h desVRQGhrl	il6 kd41	28.9618	0.0761126
	il6 kd42	29.1766	0.0795911
	il6 kd43	29.2738	0.110539
24h control	il6 kc11	26.342	0.0172022
	il6 kc12	26.3637	0.0630382
	il6 kc13	26.5105	0.0274701
24h desVRQGhrl	il6 kd11	25.0343	0.0330792
	il6 kd12	25.2093	0.0769572
	il6 kd13	25.2609	0.0581508
Condition	Gene	Ct Mean	Ct SD
0h control	il8 k011	18.2332	0.0730842
	il8 k012	18.3518	0.0517343
	il8 k013	18.4623	0.0327178
2h control	il8 kc21	17.2329	0.016865
	il8 kc22	17.5761	0.0666316
	il8 kc23	18.3059	0.04287
2h desVRQGhrl	il8 kd21	21.9143	0.0507625
	il8 kd22	21.9808	0.0074315
	il8 kd23	22.0608	0.0521754
4h control	il8 kc41	15.2454	0.0476417
	il8 kc42	15.3767	0.0251835
	il8 kc43	15.4107	0.0207318
4h desVRQGhrl	il8 kd41	15.9691	0.00663538
	il8 kd42	16.0391	0.0122552
	il8 kd43	16.2795	0.016397
24h control	il8 kc11	16.8611	0.0253851
	il8 kc12	16.8835	0.0124008
	il8 kc13	17.0372	0.0269083
24h desVRQGhrl	il8 kd11	18.7134	0.433461
	il8 kd12	18.8164	0.020732
	il8 kd13	18.8908	0.0122106
Condition	Gene	Ct Mean	Ct SD
0h control	TNFa k011	23.1023	0.0825944
	TNFa k012	23.3943	0.0782787
	TNFa k013	23.5177	0.0640346
2h control	TNFa kc21	22.5432	0.0474965
	TNFa kc22	22.9032	0.0746597
	TNFa kc23	23.563	0.040766
2h desVRQGhrl	TNFa kd21	23.1285	0.0626475
	TNFa kd22	23.1501	0.121847
	TNFa kd23	23.3921	0.0460649
4h control	TNFa kc41	23.1758	0.0346767
	TNFa kc42	23.2282	0.0188907
	TNFa kc43	23.3272	0.00947616
4h desVRQGhrl	TNFa kd41	22.7316	0.00810052
	TNFa kd42	22.7748	0.0801576
	TNFa kd43	22.9857	0.0164739
24h control	TNFa kc11	25.1136	0.0691974
	TNFa kc12	25.1807	0.0321571
	TNFa kc13	25.3402	0.0222921
24h desVRQGhrl	TNFa kd11	24.9969	0.0287809
	TNFa kd12	25.0163	0.0173454
	TNFa kd13	25.1325	0.0166842
Condition	Gene	Ct Mean	Ct SD
0h control	Lyz k011	14.4107	0.0676433
	Lyz k012	14.4396	0.0395087
	Lyz k013	14.4673	0.0876376
2h control	Lyz kc21	14.1549	0.0156989
	Lyz kc22	14.3037	0.0169745
	Lyz kc23	14.3914	0.0107768
2h desVRQGhrl	Lyz kd21	14.5071	0.0579077
	Lyz kd22	15.1244	0.0978312
	Lyz kd23	15.2583	0.00272373
4h control	Lyz kc41	15.7285	0.0464549
	Lyz kc42	15.7538	0.159029
	Lyz kc43	15.7791	0.0569471
4h desVRQGhrl	Lyz kd41	14.2594	0.0158497
	Lyz kd42	14.4457	0.017327
	Lyz kd43	14.2594	0.0158497
24h control	Lyz kc11	14.0053	0.0188157
	Lyz kc12	14.1868	0.0971802
	Lyz kc13	14.2251	0.0602384
24h desVRQGhrl	Lyz kd11	14.3723	0.0473643
	Lyz kd12	14.4528	0.0183551
	Lyz kd13	14.5386	0.0190507
Condition	Gene	Ct Mean	Ct SD
0h control	SOCS1 k011	20.0391	0.00827511
	SOCS1 k012	20.0865	0.0335298
	SOCS1 k013	20.1496	0.064757
2h control	SOCS1 kc21	19.6266	0.0435142
	SOCS1 kc22	19.7764	0.0136158
	SOCS1 kc23	19.879	0.0722734
2h desVRQGhrl	SOCS1 kd21	22.0488	0.0719236
	SOCS1 kd22	22.5736	0.0867033
	SOCS1 kd23	22.7728	0.0167134
4h control	SOCS1 kc41	20.7391	0.0466541
	SOCS1 kc42	20.7408	0.069994
	SOCS1 kc43	20.807	0.0186605
4h desVRQGhrl	SOCS1 kd41	20.3022	0.0491695
	SOCS1 kd42	20.4883	0.0472019
	SOCS1 kd43	20.7184	0.039425
24h control	SOCS1 kc11	19.8752	0.0122731
	SOCS1 kc12	19.9908	0.0817616
	SOCS1 kc13	20.4961	0.0655333
24h desVRQGhrl	SOCS1 kd11	20.9759	0.0163105
	SOCS1 kd12	21.0233	0.0452089
	SOCS1 kd13	21.0753	0.0189609
Condition	Gene	Ct Mean	Ct SD
0h control	TGFb1b k011	20.1046	0.0787791
	TGFb1b k012	20.1293	0.0175334
	TGFb1b k013	20.4642	0.015931
2h control	TGFb1b kc21	19.7597	0.0425321
	TGFb1b kc22	19.9177	0.00675348
	TGFb1b kc23	19.9818	0.0224189
2h desVRQGhrl	TGFb1b kd21	19.3208	0.0732723
	TGFb1b kd22	19.8768	0.219761
	TGFb1b kd23	20.0135	0.0122437
4h control	TGFb1b kc41	18.5411	0.0671915
	TGFb1b kc42	18.5548	0.0897237
	TGFb1b kc43	18.6699	0.0073775
4h desVRQGhrl	TGFb1b kd41	18.9655	0.0182746
	TGFb1b kd42	19.2942	0.0332942
	TGFb1b kd43	19.4761	0.00300965
24h control	TGFb1b kc11	19.8528	0.0380376
	TGFb1b kc12	19.8881	0.089266
	TGFb1b kc13	19.9468	0.0861029
24h desVRQGhrl	TGFb1b kd11	19.6666	0.0150844
	TGFb1b kd12	19.6898	0.0136731
	TGFb1b kd13	19.7219	0.0238669
TaqMan
Condition	Gene	Ct Mean	Ct SD
0h	hamp k011	29.5146	0.0588093
	hamp k012	29.6145	0.0332971
	hamp k013	29.7836	0.0525059
2h control	hamp kc21	28.9587	0.0356519
	hamp kc22	29.0581	0.0750077
	hamp kc23	29.0954	0.0559754
2h desVRQGhrl	hamp kd21	29.6653	0.0206122
	hamp kd22	30.0178	0.0758609
	hamp kd23	30.0971	0.0885458
4h control	hamp kc41	24.8597	0.0962144
	hamp kc42	24.9165	0.0253129
	hamp kc43	24.9843	0.0371964
4h desVRQGhrl	hamp kd41	24.6329	0.0414764
	hamp kd42	24.8479	0.0622314
	hamp kd43	24.9358	0.0668492
24h control	hamp kc11	24.3182	0.0719832
	hamp kc12	24.3863	0.0369765
	hamp kc13	24.5293	0.0759854
24h desVRQGhrl	hamp kd11	27.4226	0.232387
	hamp kd12	27.5032	0.00593342
	hamp kd13	27.6499	0.0521289
Condition	Gene	Ct Mean	Ct SD
0h control	IgM k011	17.2844	0.0598963
	IgM k012	17.3822	0.0580178
	IgM k013	17.65	0.137761
2h control	IgM kc21	17.2497	0.0564318
	IgM kc22	17.2681	0.00747085
	IgM kc23	17.4663	0.0125251
2h desVRQGhrl	IgM kd21	17.5482	0.0233951
	IgM kd22	17.8379	0.0457357
	IgM kd23	18.0331	0.0293566
4h control	IgM kc41	20.4531	0.136106
	IgM kc42	20.4696	0.164031
	IgM kc43	20.5837	0.00631535
4h desVRQGhrl	IgM kd41	18.9627	0.100708
	IgM kd42	19.1695	0.0853954
	IgM kd43	19.4225	0.00561812
24h control	IgM kc11	17.1141	0.0271865
	IgM kc12	17.1524	0.00332555
	IgM kc13	17.2837	0.0180869
24h desVRQGhrl	IgM kd11	18.2452	0.0684856
	IgM kd12	18.2855	0.0676663
	IgM kd13	18.4051	0.0378123
Condition	Gene	Ct Mean	Ct SD
0h control	cox2 k011	27.961	0.115285
	cox2 k012	28.0428	0.0469103
	cox2 k013	28.4001	0.0665691
2h control	cox2 kc21	27.5001	0.100796
	cox2 kc22	27.5358	0.0438447
	cox2 kc23	27.5958	0.0465667
2h desVRQGhrl	cox2 kd21	26.9385	0.0393978
	cox2 kd22	26.7483	0.102018
	cox2 kd23	26.2626	0.0351573
4h control	cox2 kc41	25.4344	0.206341
	cox2 kc42	25.4683	0.0440034
	cox2 kc43	25.5186	0.100144
4h desVRQGhrl	cox2 kd41	25.3154	0.0650324
	cox2 kd42	25.548	0.112515
	cox2 kd43	25.9146	0.0326293
24h control	cox2 kc11	26.35	0.0224444
	cox2 kc12	26.3798	0.051859
	cox2 kc13	26.4151	0.0487765
24h desVRQGhrl	cox2 kd11	27.6504	0.0784963
	cox2 kd12	27.864	0.0942399
	cox2 kd13	27.9004	0.182794
Condition	Gene	Ct Mean	Ct SD
0h control	Mhc2 k011	30.2919	0.128446
	Mhc2 k012	30.3989	0.267528
	Mhc2 k013	30.9788	0.0886276
2h control	Mhc2 kc21	30.1615	0.240281
	Mhc2 kc22	30.2848	0.0743108
	Mhc2 kc23	30.6664	0.169959
2h desVRQGhrl	Mhc2 kd21	19.353	0.0285218
	Mhc2 kd22	19.7904	0.0440509
	Mhc2 kd23	19.8823	0.0194193
4h control	Mhc2 kc41	27.3216	0.0456112
	Mhc2 kc42	27.3367	0.0136216
	Mhc2 kc43	27.412	0.383953
4h desVRQGhrl	Mhc2 kd41	20.3404	0.141765
	Mhc2 kd42	20.6814	0.0127816
	Mhc2 kd43	20.9479	0.0455565
24h control	Mhc2 kc11	16.0855	0.076265
	Mhc2 kc12	16.121	0.136803
	Mhc2kc13	16.2988	0.0359708
24h desVRQGhrl	Mhc2 kd11	21.7251	0.040249
	Mhc2 kd12	21.7256	0.0611084
	Mhc2 kd13	21.8532	0.0272988
Condition	Gene	Ct Mean	Ct SD
0h control	Ifng k011	26.4439	0.0641678
	Ifng k012	26.468	0.0299461
	Ifng k013	26.6101	0.0567561
2h control	Ifng kc21	25.7579	0.0288688
	Ifng kc22	25.8363	0.0326973
	Ifng kc23	25.9667	0.013938
2h desVRQGhrl	Ifng kd21	28.4427	0.043749
	Ifng kd22	28.5589	0.0910982
	Ifng kd23	28.5678	0.115129
4h control	Ifng kc41	26.1827	0.194248
	Ifng kc42	26.2089	0.0243188
	Ifng kc43	26.2409	0.0651977
4h desVRQGhrl	Ifng kd41	25.7655	0.0835723
	Ifng kd42	25.8679	0.0670651
	Ifng kd43	25.9167	0.0388043
24h control	Ifng kc11	26.737	0.11524
	Ifng kc12	26.7788	0.0315963
	Ifng kc13	26.9082	0.0271745
24h desVRQGhrl	Ifng kd11	26.291	0.0347639
	Ifng kd12	26.3575	0.0355368
	Ifng kd13	26.4264	0.0154934
Condition	Gene	Ct Mean	Ct SD
0h control	IRF7 k011	20.9366	0.033862
	IRF7 k012	21.0338	0.0368209
	IRF7 k013	21.4653	0.0556665
2h control	IRF7 kc21	20.5425	0.0211662
	IRF7 kc22	20.5963	0.0177673
	IRF7 kc23	20.6815	0.0155709
2h desVRQGhrl	IRF7 kd21	21.3578	0.0415549
	IRF7 kd22	21.8097	0.0749689
	IRF7 kd23	21.9843	0.0102879
4h control	IRF7 kc41	19.3035	0.0109051
	IRF7 kc42	19.3604	0.0569525
	IRF7 kc43	19.5663	0.0288801
4h desVRQGhrl	IRF7 kd41	19.1985	0.00652081
	IRF7 kd42	19.556	0.0208293
	IRF7 kd43	19.8132	0.0130223
24h control	IRF7 kc11	19.4749	0.0835734
	IRF7 kc12	19.5511	0.0285216
	IRF7 kc13	19.5805	0.0364897
24h desVRQGhrl	IRF7 kd11	20.828	0.0182249
	IRF7 kd12	20.9644	0.038268
	IRF7 kd13	20.9975	0.0255148
Condition	Gene	Ct Mean	Ct SD
0h control	cd18 k011	17.1714	0.0790891
	cd18 k012	17.2355	0.0300834
	cd18 k013	17.657	0.0116844
2h control	cd18 kc21	17.0076	0.0186134
	cd18 kc22	17.1114	0.015084
	cd18 kc23	17.3095	0.0218716
2h desVRQGhrl	cd18 kd21	18.2054	0.033063
	cd18 kd22	18.2913	0.00248956
	cd18 kd23	18.3941	0.0247237
4h control	cd18 kc41	16.7627	0.0271972
	cd18 kc42	16.796	0.0124043
	cd18 kc43	16.9284	0.00850781
4h desVRQGhrl	cd18 kd41	16.7714	0.0161065
	cd18 kd42	17.0235	0.045048
	cd18 kd43	17.3637	0.00643393
24h control	cd18 kc11	16.6448	0.0387974
	cd18 kc12	16.797	0.0236918
	cd18 kc13	16.83	0.0172306
24h desVRQGhrl	cd18 kd11	16.0874	0.0193935
	cd18 kd12	16.1155	0.0052554
	cd18 kd13	16.1293	0.0284359
Condition	Gene	Ct Mean	Ct SD
0h control	cd86 k011	22.9441	0.0334358
	cd86 k012	23.036	0.0559649
	cd86 k013	23.4144	0.016087
2h control	cd86 kc21	22.9793	0.0100687
	cd86 kc22	22.9972	0.00513847
	cd86 kc23	23.2226	0.0296928
2h desVRQGhrl	cd86 kd21	23.6016	0.0388921
	cd86 kd22	23.65	0.00326155
	cd86 kd23	23.6948	0.0188694
4h control	cd86 kc41	23.6137	0.0231288
	cd86 kc42	23.6299	0.00212327
	cd86 kc43	23.8445	0.0221698
4h desVRQGhrl	cd86 kd41	24.5232	0.013687
	cd86 kd42	24.7948	0.052858
	cd86 kd43	25.0166	0.0290771
24h control	cd86 kc11	23.2024	0.0242335
	cd86 kc12	23.4673	0.00617128
	cd86 kc13	23.4708	0.0240163
24h desVRQGhrl	cd86 kd11	24.8234	0.0611803
	cd86 kd12	24.9219	0.051569
	cd86 kd13	24.9483	0.0330769
Condition	Gene	Ct Mean	Ct SD
0h control	cxcl11 k011	24.3599	0.0529343
	cxcl11 k012	24.4518	0.0571132
	cxcl11 k013	24.7833	0.0371307
2h control	cxcl11 kc21	23.5178	0.0354073
	cxcl11 kc22	23.5547	0.0266894
	cxcl11 kc23	23.7954	0.0348538
2h desVRQGhrl	cxcl11 kd21	23.2257	0.043091
	cxcl11 kd22	23.2574	0.00122561
	cxcl11 kd23	23.2795	0.019022
4h control	cxcl11 kc41	23.6969	0.0161465
	cxcl11 kc42	23.7939	0.0380458
	cxcl11 kc43	23.9731	0.00512241
4h desVRQGhrl	cxcl11 kd41	23.9784	0.0220148
	cxcl11 kd42	24.2691	0.0373413
	cxcl11 kd43	24.4542	0.0112398
24h control	cxcl11 kc11	26.067	0.029971
	cxcl11 kc12	26.376	0.0206937
	cxcl11 kc13	26.4052	0.124422
24h desVRQGhrl	cxcl11 kd11	23.4752	0.0292879
	cxcl11 kd12	23.6195	0.0196036
	cxcl11 kd13	23.6727	0.0109613
TaqMan
Condition	Gene	Ct Mean	Ct SD
0h control	DB1 k011	35.1753	0.223312
	DB1 k012	35.1984	0.401108
	DB1 k013	36.565	0.756266
2h control	DB1 kc21	36.7289	0.212974
	DB1 kc22	37.1113	0.226649
	DB1 kc23	37.2408	0.750106
2h desVRQGhrl	DB1 kd21	36.2676	0.305862
	DB1 kd22	36.7938	0.729953
	DB1 kd23	36.9503	0.192477
4h control	DB1 kc41	35.2466	0.400766
	DB1 kc42	35.3151	0.218344
	DB1 kc43	35.3815	0.152611
4h desVRQGhrl	DB1 kd41	34.4762	0.249964
	DB1 kd42	34.5213	0.153762
	DB1 kd43	34.9082	0.25851
24h control	DB1 kc11	36.2307	0.76798
	DB1 kc12	36.2786	0.152224
	DB1 kc13	36.6869	0.96728
24h desVRQGhrl	DB1 kd11	35.7756	0.622955
	DB1 kd12	36.1136	0.435161
	DB1 kd13	36.5263	0.128942
TaqMan
Condition	Gene	Ct Mean	Ct SD
0h control	LEAP2 k011	32.5861	0.259179
	LEAP2 k012	32.7227	0.210476
	LEAP2 k013	33.2061	0.295726
2h control	LEAP2 kc21	33.7108	0.307844
	LEAP2 kc22	33.7466	0.100004
	LEAP2 kc23	34.0133	0.270375
2h desVRQGhrl	LEAP2 kd21	35.6557	0.389298
	LEAP2 kd22	35.7447	0.398643
	LEAP2 kd23	35.8332	0.34546
4h control	LEAP2 kc41	36.73	0.324678
	LEAP2 kc42	37.2454	0.700295
	LEAP2 kc43	37.3267	0.456522
4h desVRQGhrl	LEAP2 kd41	34.1233	0.27955
	LEAP2 kd42	34.2818	0.0740301
	LEAP2 kd43	34.5035	0.217633
24h control	LEAP2 kc11	32.6979	0.104203
	LEAP2 kc12	32.7969	0.0845928
	LEAP2 kc13	32.9106	0.338164
24h desVRQGhrl	LEAP2 kd11	35.5025	0.221531
	LEAP2 kd12	36.2519	0.610527
	LEAP2 kd13	36.3145	0.295826
Condition	Gene	Ct Mean	Ct SD
0h control	Cath1 k011	16.4902	0.0433795
	Cath1 k012	16.5079	0.047314
	Cath1 k013	16.6861	0.0461567
2h control	Cath1 kc21	15.9438	0.0563463
	Cath1 kc22	16.0149	0.0119989
	Cath1 kc23	16.201	0.0452796
2h desVRQGhrl	Cath1 kd21	18.8885	0.0309161
	Cath1 kd22	19.1087	0.0347621
	Cath1 kd23	19.2391	0.00451808
4h control	Cath1 kc41	16.9582	0.0319052
	Cath1 kc42	16.9689	0.0838664
	Cath1 kc43	16.9851	0.026586
4h desVRQGhrl	Cath1 kd41	18.0371	0.0241231
	Cath1 kd42	18.134	0.121028
	Cath1 kd43	18.3262	0.045483
24h control	Cath1 kc11	17.5182	0.0780794
	Cath1 kc12	17.6282	0.0295581
	Cath1 kc13	17.6309	0.0381877
24h desVRQGhrl	Cath1 kd11	19.7867	0.0379097
	Cath1 kd12	19.9203	0.0318938
	Cath1 kd13	19.9657	0.0339402
Condition	Gene	Ct Mean	Ct SD
0h control	Cath2 k011	29.3839	0.0583498
	Cath2 k012	29.4473	0.146189
	Cath2 k013	29.6611	0.172611
2h control	Cath2 kc21	29.9962	0.0568867
	Cath2 kc22	30.1542	0.18992
	Cath2 kc23	30.3741	0.114979
2h desVRQGhrl	Cath2 kd21	26.9617	0.0364159
	Cath2 kd22	27.3536	0.020451
	Cath2 kd23	27.4022	0.0401584
4h control	Cath2 kc41	27.5169	0.0609061
	Cath2 kc42	27.6512	0.125365
	Cath2 kc43	27.7481	0.0373144
4h desVRQGhrl	Cath2 kd41	28.6126	0.0900571
	Cath2 kd42	28.6482	0.0882273
	Cath2 kd43	28.9438	0.044113
24h control	Cath2 kc11	27.8301	0.00846036
	Cath2 kc12	27.9624	0.0386338
	Cath2 kc13	28.0296	0.127858
24h desVRQGhrl	Cath2 kd11	28.6285	0.112947
	Cath2 kd12	28.6437	0.0575782
	Cath2 kd13	28.8286	0.0473285
